# Supplementary material for: Pilot Data Suggest That Obesity and Presence of Malignancy Are Associated with Altered Immune Cell Infiltration in Endometrial Biopsies
Source: J Clin Med. 2024 Nov 28;13(23):7248. doi: 10.3390/jcm13237248 (PMC11642587; doi:10.3390/jcm13237248)
Supplement: Supplementary file 1 [file jcm-13-07248-s001.zip]

Archive with 1 entries (1 files):
- jcm-3252545-supplementary.pdf
